# Supplementary material for: Hypsilara royi gen. n. and sp. n. (Coleoptera, Elmidae, Larainae) from Southern Venezuela, with a revised key to Larainae of the Western Hemisphere
Source: Zookeys. 2011 Jul 7;(116):25–36. doi: 10.3897/zookeys.116.1347 (PMC3192409; doi:10.3897/zookeys.116.1347)
Supplement: XML Treatment for Hypsilara [file zookeys.116.1347-treatment1.xml]

<!DOCTYPE tp:taxon-treatment
  PUBLIC "-//TaxonX//DTD Taxonomic Treatment Publishing DTD v0 20100105//EN" "tax-treatment-NSO.dtd">
<tp:taxon-treatment xmlns:tp="http://www.plazi.org/taxpub"><tp:treatment-meta><mixed-citation publication-type="journal"><person-group><name><surname>Maier</surname><given-names>Crystal A.</given-names></name><name><surname>Spangler</surname><given-names>Paul J.</given-names></name></person-group><article-title><italic>Hypsilara royi</italic> gen. n. and sp. n. (Coleoptera, Elmidae, Larainae) from Southern Venezuela, with a revised key to Larainae of the Western Hemisphere</article-title><source>Zookeys</source><day>7</day><month>7</month><year>2011</year><volume>2011</volume><issue>116</issue><fpage>25</fpage><lpage>36</lpage><pub-id pub-id-type="doi">10.3897/zookeys.116.1347</pub-id></mixed-citation></tp:treatment-meta><tp:nomenclature><tp:taxon-name>
                        <tp:taxon-name-part taxon-name-part-type="genus">Hypsilara</tp:taxon-name-part>
                    <object-id xmlns:xlink="http://www.w3.org/1999/xlink" xlink:type="simple">urn:lsid:zoobank.org:act:0F2AFFF1-1D67-4FDD-BE59-1151F6926584</object-id>
                    <object-id xmlns:xlink="http://www.w3.org/1999/xlink" xlink:type="simple">http://species-id.net/wiki/Hypsilara</object-id>
                    </tp:taxon-name><tp:taxon-status xmlns:xlink="http://www.w3.org/1999/xlink" xlink:type="simple">gen. n.</tp:taxon-status><xref ref-type="fig" rid="F2">Figs 2</xref><xref ref-type="fig" rid="F3"/><xref ref-type="fig" rid="F4"/><xref ref-type="fig" rid="F5">17</xref></tp:nomenclature><tp:treatment-sec sec-type="Type species"><title>Type species:</title><p><italic><tp:taxon-name>Hypsilara royi</tp:taxon-name></italic> sp. n.</p></tp:treatment-sec><tp:treatment-sec sec-type="Diagnosis"><title>Diagnosis.</title><p>This genus can be distinguished from all other laraine genera by its small size (ca. 4.5 mm), and the presence of a shallow, wide, V-shaped groove across apical third of the pronotum (<xref ref-type="fig" rid="F4">Fig. 10</xref>).</p></tp:treatment-sec><tp:treatment-sec sec-type="Description"><title>Description.</title><p>Body elongate, form gradually widening to posterior two-thirds of elytra then converging to elytral apex, moderately convex (<xref ref-type="fig" rid="F2">Fig. 2</xref>). Integument clothed with dense, recumbent pubescence.</p><p>Head capable of being partly retracted into prothorax but not beyond the basal portion of the submentum (<xref ref-type="fig" rid="F2">Fig. 4</xref>). Maxillary palpus four segmented. Labial palpus three segmented. Antenna eleven segmented, with apical six segments forming a club (<xref ref-type="fig" rid="F4">Fig. 8</xref>). Clypeus transversely subrectangular; frontoclypeal suture deeply impressed between bases of antennae; anterolateral angles broadly rounded. Labrum transversely subrectangular; anterior margin without distinct emargination medially; anterolateral angles broadly rounded.</p><p>Pronotum widest at base, weakly sinuate laterally, becoming evenly arcuate over head; base trisinuate, broadly sinuate on each side and much more narrowly so immediately anterior to scutellum; anterolateral angles explanate and broadly depressed;<!--PageBreak--> posterolateral angles slightly explanate, declivous, not depressed; middle of base with two short, broad, prescutellar cariniform ridges, each ridge with distinct lateral depression (<xref ref-type="fig" rid="F4">Fig. 10</xref>). Pronotum with V-shaped discal groove; lateral branches of groove shallowly depressed, almost confluent with sublateral arcuate-sinuate groove but interrupted by short carina laterally; stem of Y-shaped groove shallow; sublateral carina short, evident at base then merging with lateral margin. Scutellum flat, wider than long, subtriangular. Elytron with ten longitudinal rows of deep punctures; without accessory row of punctures; without complete longitduinal carinae; apex rounded, not prolonged (<xref ref-type="fig" rid="F4">Fig. 11</xref>). Prosternum very long anteriorto procoxae, about as long as prosternal process; moderately reflexed along anterior margin (<xref ref-type="fig" rid="F2">Fig. 3</xref>). Prosternal process broadly triangular between procoxae; apex narrowed and rounded. Mesoventrite with deep, broadly V-shaped depression on midline for the reception of apex of prosternal process. Metaventrite with disc shallowly, broadly depressed on posterior two-thirds; with longitudinal groove deepest and broadest on posterior third of midline (<xref ref-type="fig" rid="F5">Fig. 14</xref>). Legs with visible portion of procoxae transverse and trochantin visible. Claws prominent and without teeth (<xref ref-type="fig" rid="F3">Figs 15, 16</xref>).</p><p>Hind wing lightly pigmented. Radial bar strong; radio-medial loop and radial cross vein r4 distinct; radial cell incomplete; medial fleck absent; media posterior MP1+2 strong, distinct; medial spur long, nearly reaching wing margin; first and second cubito-anal cells present; medial field with five free veins reaching margin (medial spur not included); anal field with single vein; apical field with two lightly pigmented bands (<xref ref-type="fig" rid="F3">Fig. 5</xref>).</p><p>Abdomen with five ventrites. First ventrite with paired, broad carinae posterior to metacoxae extending almost to hind margin of ventrite (<xref ref-type="fig" rid="F5">Fig. 17</xref>).</p><fig id="F2" position="float" orientation="portrait"><label>Figures 2–4.</label><caption><p><italic><tp:taxon-name>Hypsilara royi</tp:taxon-name></italic> sp. n. <bold>2</bold> Habitus, dorsal view; Scale bar = 2 mm <bold>3</bold> Habitus, ventral view <bold>4</bold> Habitus, lateral view.</p></caption><graphic xmlns:xlink="http://www.w3.org/1999/xlink" xlink:href="ZooKeys-116-025-g002.jpg" position="float" orientation="portrait" xlink:type="simple"/></fig><fig id="F3" position="float" orientation="portrait"><label>Figure 5–7.</label><caption><p><italic><tp:taxon-name>Hypsilara royi</tp:taxon-name></italic> sp. n. <bold>5</bold> Hind wing <bold>6</bold> Male genitalia <bold>7</bold> Female genitalia.</p></caption><graphic xmlns:xlink="http://www.w3.org/1999/xlink" xlink:href="ZooKeys-116-025-g003.jpg" position="float" orientation="portrait" xlink:type="simple"/></fig><fig id="F4" position="float" orientation="portrait"><label>Figures 8–13.</label><caption><p><italic><tp:taxon-name>Hypsilara royi</tp:taxon-name></italic> sp. n. <bold>8</bold> Antenna <bold>9</bold> Maxillary palp <bold>10</bold> Pronotum, dorsal view <bold>11</bold> Elytron <bold>12</bold> Elytron, detail <bold>13</bold> Elytron, setae removed to show configuration.</p></caption><graphic xmlns:xlink="http://www.w3.org/1999/xlink" xlink:href="ZooKeys-116-025-g004.jpg" position="float" orientation="portrait" xlink:type="simple"/></fig><fig id="F5" position="float" orientation="portrait"><label>Figures 14–17.</label><caption><p><italic><tp:taxon-name>Hypsilara royi</tp:taxon-name></italic> sp. n. <bold>14</bold> Metaventrite <bold>15</bold> Tarsal claw, lateral view <bold>16</bold> Tarsal claw, ventral view <bold>17</bold> Abdomen, ventral view.</p></caption><graphic xmlns:xlink="http://www.w3.org/1999/xlink" xlink:href="ZooKeys-116-025-g005.jpg" position="float" orientation="portrait" xlink:type="simple"/></fig></tp:treatment-sec><tp:treatment-sec sec-type="Etymology"><title>Etymology.</title><p><italic><tp:taxon-name>Hypsilara</tp:taxon-name></italic> from the Greek “hypsos” meaning “aloft”, from its elevated habitat on Cerro de Neblina, and “lara”, from the subfamily name, Larainae. The gender is feminine.</p></tp:treatment-sec><tp:treatment-sec sec-type="Remarks"><title>Remarks.</title><p><italic><tp:taxon-name>Hypsilara royi</tp:taxon-name></italic> sp. n. was also collected from a flight intercept trap operated in the lowland rain forest (140 m elev.) near the base camp (<named-content xmlns:xlink="http://www.w3.org/1999/xlink" content-type="dwc:verbatimCoordinates" xlink:type="simple">00°50'N, 66°10'W</named-content> ) (<xref ref-type="fig" rid="F1">Fig. 1</xref>). PJS had designated this single male specimen as a new species; based on genitalia differences, though specimens bearing genitalia similar to the base camp specime<!--PageBreak-->n were collected at the type locality of <italic><tp:taxon-name>Hypsilara royi</tp:taxon-name></italic> sp. n. Therefore, we decided not to designate it as a new species at this time.</p></tp:treatment-sec><tp:treatment-sec sec-type="Comparative notes"><title>Comparative notes.</title><p>This new genus keys to couplet 4 in Brown’s (1981) key to the world genera of the elmid subfamily Larainae. Since Brown’s key was published, four new genera of Larainae have been described from the Western Hemisphere: <italic><tp:taxon-name>Neblinagena</tp:taxon-name></italic> Spangler, <italic><tp:taxon-name>Pharceonus</tp:taxon-name></italic> Spangler and Santiago, <italic><tp:taxon-name>Roraima</tp:taxon-name></italic> Kodada and Jäch, and <italic><tp:taxon-name>Hypsilara</tp:taxon-name></italic> gen. n. Therefore we are presenting the following revised key to the Larainae of the Western Hemisphere which incorporates all genera described to date.</p></tp:treatment-sec><tp:treatment-sec sec-type="Key to the Genera of Adult Larainae of the Western Hemisphere"><title>Key to the Genera of Adult Larainae of the Western Hemisphere</title><table-wrap content-type="key" position="anchor" orientation="portrait"><table><tbody><tr><td rowspan="1" colspan="1">1</td><td rowspan="1" colspan="1">Body size smaller, length 2.5 to 4.5 mm</td><td rowspan="1" colspan="1">2</td></tr><tr><td rowspan="1" colspan="1">1'</td><td rowspan="1" colspan="1">Body size larger, length 5.1 to 10.1 mm</td><td rowspan="1" colspan="1">6</td></tr><tr><td rowspan="1" colspan="1">2(1)</td><td rowspan="1" colspan="1">Elytron with one accessory basal stria. Chile and Argentina</td><td rowspan="1" colspan="1"><italic><tp:taxon-name>Hydora</tp:taxon-name></italic> Broun, 1882</td></tr><tr><td rowspan="1" colspan="1">2'</td><td rowspan="1" colspan="1">Elytron without an accessory basal stria</td><td rowspan="1" colspan="1">3</td></tr><tr><td rowspan="1" colspan="1">3(2')</td><td rowspan="1" colspan="1">Pronotum with a deep transverse groove across apical third (see Spangler and Santiago 1992: Fig. 5)</td><td rowspan="1" colspan="1">5</td></tr><tr><td rowspan="1" colspan="1">3'</td><td rowspan="1" colspan="1">Pronotum without a transverse groove, or with a shallow, wide, V-shaped groove across apical third (<xref ref-type="fig" rid="F2">Figs 3</xref>, <xref ref-type="bibr" rid="B4">10</xref>; see Spangler and Santiago 1992: Fig. 3)</td><td rowspan="1" colspan="1">4</td></tr><tr><td rowspan="1" colspan="1">4(3')</td><td rowspan="1" colspan="1">Pronotum with a shallow, wide, V-shaped groove across apical third (<xref ref-type="fig" rid="F4">Fig. 10</xref>). Southern Venezuela</td><td rowspan="1" colspan="1"><italic><tp:taxon-name>Hypsilara</tp:taxon-name></italic> gen. n.</td></tr><tr><td rowspan="1" colspan="1">4'</td><td rowspan="1" colspan="1">Pronotum without a transverse groove (see Spangler and Santiago 1992: Fig. 3). Texas, USA, south to Peru, Greater Antilles</td><td rowspan="1" colspan="1"><italic><tp:taxon-name>Phanocerus</tp:taxon-name></italic> Sharp, 1882</td></tr><tr><td rowspan="1" colspan="1">5(3)</td><td rowspan="1" colspan="1">Pronotum with a median groove and without small prescutellar foveae; anterolateral angles of pronotum rounded (see Spangler and Santiago 1992: Fig. 4). Costa Rica, south to Venezuela</td><td rowspan="1" colspan="1"><italic><tp:taxon-name>Pharceonus</tp:taxon-name></italic> Spangler and Santiago, 1992</td></tr><tr><td rowspan="1" colspan="1">5'</td><td rowspan="1" colspan="1">Pronotum without a median groove and with two small prescutellar foveae; anterolateral angles of pronotum declivous (see Spangler and Santiago 1992: Fig. 5). Mexico, south to Peru and West Indies</td><td rowspan="1" colspan="1"><italic><tp:taxon-name>Hexanchorus</tp:taxon-name></italic> Sharp, 1882</td></tr><tr><td rowspan="1" colspan="1">6(1')</td><td rowspan="1" colspan="1">Elytron with one accessory basal stria. British Columbia, Canada and Pacific Northwestern United States</td><td rowspan="1" colspan="1"><italic><tp:taxon-name>Lara</tp:taxon-name></italic> LeConte, 1852</td></tr><tr><td rowspan="1" colspan="1">6'</td><td rowspan="1" colspan="1">Elytron without an accessory basal stria</td><td rowspan="1" colspan="1">7</td></tr><tr><td rowspan="1" colspan="1">7(6')</td><td rowspan="1" colspan="1">Elytron with distinct longitudinal carinae (see <xref ref-type="bibr" rid="B3">Kodada and Jäch 1999</xref>: Fig. 28). Southern Venezuela</td><td rowspan="1" colspan="1"><italic><tp:taxon-name>Roraima</tp:taxon-name></italic> Kodada &amp; Jäch, 1999</td></tr><tr><td rowspan="1" colspan="1">7'</td><td rowspan="1" colspan="1">Elytron without distinct longitudinal carinae</td><td rowspan="1" colspan="1">8</td></tr><tr><td rowspan="1" colspan="1">8(7')</td><td rowspan="1" colspan="1">Pronotum with a distinct transverse groove across apical third</td><td rowspan="1" colspan="1">9</td></tr><tr><td rowspan="1" colspan="1">8'</td><td rowspan="1" colspan="1">Pronotum without a transverse groove across apical third (see Spangler and Santiago 1992 Fig. 8). Costa Rica, south to Peru</td><td rowspan="1" colspan="1"><italic><tp:taxon-name>Disersus</tp:taxon-name></italic> Sharp, 1882</td></tr><tr><td rowspan="1" colspan="1">9(8)</td><td rowspan="1" colspan="1">Pronotum with a lateral longitudinal carina or arcuate-sinuate groove on basal third</td><td rowspan="1" colspan="1">10</td></tr><tr><td rowspan="1" colspan="1">9'</td><td rowspan="1" colspan="1">Pronotum without a carina or arcuate-sinuate groove on basal third</td><td rowspan="1" colspan="1">11</td></tr><tr><td rowspan="1" colspan="1">10(9)</td><td rowspan="1" colspan="1">Pronotum with two prescutellar mammiform tubercles at base and one similar tubercle near each posterolateral angle, thus appearing bidentate (see <!--PageBreak-->Spangler and Santiago 1992: Fig. 6). Panama, south to Ecuador</td><td rowspan="1" colspan="1"><italic><tp:taxon-name>Pseudodisersus</tp:taxon-name></italic> Brown, 1981</td></tr><tr><td rowspan="1" colspan="1">10'</td><td rowspan="1" colspan="1">Pronotum with two short, converging, prescutellar carinae, each with a deep pit laterally (see Spangler 1989: Fig. 9). Venezuela</td><td rowspan="1" colspan="1"><italic><tp:taxon-name>Neblinagena</tp:taxon-name></italic> Spangler, 1985</td></tr><tr><td rowspan="1" colspan="1">11(9')</td><td rowspan="1" colspan="1">Body narrow. Prosternal process sagittate, tapering gradually to apex (see Spangler and Santiago 1992: Fig. 215). Hispañola</td><td rowspan="1" colspan="1"><italic><tp:taxon-name>Hispaniolara</tp:taxon-name></italic> Brown, 1981</td></tr><tr><td rowspan="1" colspan="1">11'</td><td rowspan="1" colspan="1">Body broad. Prosternal process ligulate at apex (see Spangler and Santiago 1987: Fig. 128). Argentina and Brazil</td><td rowspan="1" colspan="1"><italic><tp:taxon-name>Potamophilops</tp:taxon-name></italic> Grouvelle, 1896</td></tr></tbody></table></table-wrap></tp:treatment-sec><tp:treatment-sec><!--Section generated to contain objects referenced in tp:taxon-treatment.--><fig id="F1" position="float" orientation="portrait"><label>Figure 1.</label><caption><p>Map of Venezuela, showing collection localities for <italic><tp:taxon-name>Hypsilara</tp:taxon-name></italic> spp.</p></caption><graphic xmlns:xlink="http://www.w3.org/1999/xlink" xlink:href="ZooKeys-116-025-g001.jpg" position="float" orientation="portrait" xlink:type="simple"/></fig></tp:treatment-sec><ref-list><ref id="B4"><mixed-citation xmlns:xlink="http://www.w3.org/1999/xlink" xlink:type="simple"><person-group><name name-style="western"><surname>Kodada</surname><given-names>J</given-names></name><name name-style="western"><surname>Jäch</surname><given-names>MA</given-names></name></person-group> (<year>2005</year>)<article-title> Elmidae Curtis, 1830</article-title>. In: <person-group><name name-style="western"><surname>Beutel</surname><given-names>RG</given-names></name><name name-style="western"><surname>Leschen</surname><given-names>RAB</given-names></name></person-group> (<role>Eds</role>) <source>Handbook of Zoology. Volume IV. Arthropoda: Insecta. Part 38. Coleoptera, Beetles</source>. <publisher-name>Walter de Gruyter</publisher-name>, <publisher-loc>Berlin, Germany</publisher-loc>, <fpage>471</fpage>–<lpage>496</lpage>.</mixed-citation></ref><ref id="B3"><mixed-citation xmlns:xlink="http://www.w3.org/1999/xlink" xlink:type="simple"><person-group><name name-style="western"><surname>Kodada</surname><given-names>J</given-names></name><name name-style="western"><surname>Jäch</surname><given-names>MA</given-names></name></person-group> (<year>1999</year>)<article-title> <italic>Roraima carinata</italic> gen. <italic>et</italic> sp.nov. and <italic>Neblinagena doylei</italic> sp.nov., two Larainae from Mount Roraima, Venezuela (Coleoptera: Elmidae)</article-title>. <source>Entomol. Probl.</source> <volume>30</volume>(<issue>1</issue>): <fpage>13</fpage>–<lpage>30</lpage>.</mixed-citation></ref></ref-list></tp:taxon-treatment>
