# Supplementary material for: Hypsilara royi gen. n. and sp. n. (Coleoptera, Elmidae, Larainae) from Southern Venezuela, with a revised key to Larainae of the Western Hemisphere
Source: Zookeys. 2011 Jul 7;(116):25–36. doi: 10.3897/zookeys.116.1347 (PMC3192409; doi:10.3897/zookeys.116.1347)
Supplement: XML Treatment for Hypsilara royi [file zookeys.116.1347-treatment2.xml]

<!DOCTYPE tp:taxon-treatment
  PUBLIC "-//TaxonX//DTD Taxonomic Treatment Publishing DTD v0 20100105//EN" "tax-treatment-NSO.dtd">
<tp:taxon-treatment xmlns:tp="http://www.plazi.org/taxpub"><tp:treatment-meta><mixed-citation publication-type="journal"><person-group><name><surname>Maier</surname><given-names>Crystal A.</given-names></name><name><surname>Spangler</surname><given-names>Paul J.</given-names></name></person-group><article-title><italic>Hypsilara royi</italic> gen. n. and sp. n. (Coleoptera, Elmidae, Larainae) from Southern Venezuela, with a revised key to Larainae of the Western Hemisphere</article-title><source>Zookeys</source><day>7</day><month>7</month><year>2011</year><volume>2011</volume><issue>116</issue><fpage>25</fpage><lpage>36</lpage><pub-id pub-id-type="doi">10.3897/zookeys.116.1347</pub-id></mixed-citation></tp:treatment-meta><tp:nomenclature><tp:taxon-name>
                        <tp:taxon-name-part taxon-name-part-type="genus">Hypsilara</tp:taxon-name-part>
                        <tp:taxon-name-part taxon-name-part-type="species">royi</tp:taxon-name-part>
                    <object-id xmlns:xlink="http://www.w3.org/1999/xlink" xlink:type="simple">urn:lsid:zoobank.org:act:F34363E2-E809-4193-8EC6-35416E0D66FF</object-id>
                    <object-id xmlns:xlink="http://www.w3.org/1999/xlink" xlink:type="simple">http://species-id.net/wiki/Hypsilara_royi</object-id>
                    </tp:taxon-name><tp:taxon-status xmlns:xlink="http://www.w3.org/1999/xlink" xlink:type="simple">sp. n.</tp:taxon-status><xref ref-type="fig" rid="F2">Figs 2</xref><xref ref-type="fig" rid="F3"/><xref ref-type="fig" rid="F4"/><xref ref-type="fig" rid="F5">17</xref></tp:nomenclature><tp:treatment-sec sec-type="Type material"><title>Type material.</title><p>Holotype male: “VENEZUELA: T. F. AMAZ./ Cerro de la Neblina/ Camp XI 1450 m/ <named-content xmlns:xlink="http://www.w3.org/1999/xlink" content-type="dwc:verbatimCoordinates" xlink:type="simple">00°52'N, 65°58'W</named-content> ” “at stream/ 26–27 February 5 l985/ P. J. and P. M. Spangler, R. A. Faitoute/ collector”. Holotype deposited in MIZA. Paratypes (31): Same locality data as holotype (4 males 11 females); same data as holotype, except Camp X, <named-content xmlns:xlink="http://www.w3.org/1999/xlink" content-type="dwc:verbatimCoordinates" xlink:type="simple">00°54'N, 60°2'W</named-content> , 1690m, 12–13 February l985, W. Steiner (8 males 8 females). Paratypes will be deposited in: 7 in MIZA, 1 in MALUZ, 1 in NMPC, 1 in NMW, 5 in SEMC, and 16 in USNM.</p><p>Other Material Examined: “VENEZ., T.F.A./C.d.l. Neblina/Base camp/26–31 Jan. 1985/Flite [sic] intercept Pan/Trap” (1 male). “VENEZUELA: T. F. AMAZ./ Cerro de la Neblina/ Camp X, 1690m/ <named-content xmlns:xlink="http://www.w3.org/1999/xlink" content-type="dwc:verbatimCoordinates" xlink:type="simple">00°54'N, 60°2'W</named-content> / 12 February l985” “Small sunlit stream;/leaf packs in falls/between boulders/ W. E. Steiner,/collector” (3 females).</p></tp:treatment-sec><tp:treatment-sec sec-type="Diagnosis"><title>Diagnosis.</title><p>Monotypic genus – see generic diagnosis.</p></tp:treatment-sec><tp:treatment-sec sec-type="Description"><title>Description.</title><p>Holotype Male. Body elongate, subparallel, dorsum moderately convex. Length, 4.4 mm; greatest width, 2.0 mm. Body dark brown dorsally; venter light reddish brown, except elytral epipleura, metepisternum, lateral margins of abdominal ventrites 3–5 dark brown. Antenna, maxillary palpus, labial palpus, labium, maxilla, coxa, trochanter, basal four-fifths of profemora and mesofemora lighter reddish-brown. Dorsal and ventral surface densely covered with recumbent setae (<xref ref-type="fig" rid="F2">Fig. 2</xref>).</p><p>Head moderately coarsely, densely punctate; punctures separated by their diameter; cuticle microreticulate. Eye hemispherical, bordered with row of long, curved setae (<xref ref-type="fig" rid="F4">Fig. 8</xref>). Basal two segments of antenna with long, dense pubescence (<xref ref-type="fig" rid="F4">Fig. 8</xref>). Clypeus anteriorly with shallow arcuate emargination. Labrum subrectangular; surface with fine, dense punctation and densely fringed with long, fine, golden, hairlike setae; anterolateral angles rounded but not expanded laterally; lateral margins not expanded, with a long, dense tuft of golden hairlike setae curled over margin. Labium with long,<!--PageBreak--> dense setae. Last segment of maxillary palpus broad and bearing sensillae on flattened apex (<xref ref-type="fig" rid="F4">Fig. 9</xref>).</p><p>Pronotum 1.4 mm long, 1.5 mm wide; with deep sinuate sublateral groove, which extends from apical third of pronotum to base; lateral margins slightly sinuate; anterolateral angles obtuse, distinctly explanate and broadly depressed behind each angle; apex slightly sinuate and with broad lobe medially; posterolateral angles obtuse, slightly explanate, declivous, not depressed adjacent to each angle (<xref ref-type="fig" rid="F4">Fig. 10</xref>); discal area with fine, dense punctures, punctures separated by a distance equal to or less than their diameter; cuticle microreticulate.</p><p>Prosternum very long in front of procoxae; bearing a tuft of sparse, long, dark brown setae and dense golden setae apicomedially. Prosternal process (<xref ref-type="fig" rid="F2">Fig. 3</xref>) triangular, broad at base and tapering to apex; lateral margins reflexed; middle moderately longitudinally cariniform; apex narrow, rounded. Mesoventrite with a deep, broad, V-shaped depression for reception of apex of prosternal process. Metaventrite with disc depressed on posterior three-fourths, coarsely punctate behind mesocoxae, punctures becoming more sparse laterally, with large, rounded depressions scattered on disc (<xref ref-type="fig" rid="F5">Fig. 14</xref>); with a deep, narrow, shining, longitudinal groove on midline of disc, groove deepest and broadest on posterior third of disc; with short, dense, golden pubescence and a patch of longer darker brown setae on each side of median groove on apical third; cuticular surface of metaventrite finely microreticulate. Procoxae and metacoxae moderately widely separated; mesocoxae slightly more widely separated. Legs long and slender. Protibiae, mesotibiae, and metatibiae (<xref ref-type="fig" rid="F2">Fig. 3</xref>) with dense spatulate pubescence distally. Tarsal claws long and stout (<xref ref-type="fig" rid="F5">Figs 15, 16</xref>).</p><p>Elytron with ten rows of coarse, very deep punctures (<xref ref-type="fig" rid="F4">Fig. 11</xref>); punctures separated by a distance two times the diameter of the puncture (<xref ref-type="fig" rid="F4">Fig. 12</xref>); intervals with fine, dense pubescence; each larger seta surrounded by four to seven smaller setae (<xref ref-type="fig" rid="F4">Fig. 13</xref>) humeral area moderately swollen; elytra margined laterally; widening to about posterior two-thirds before converging to rounded apex.</p><p>Abdomen with five ventrites (<xref ref-type="fig" rid="F5">Fig. 17</xref>). First ventrite with intercoxal process broadly, shallowly depressed and distinctly carinate adjacent to metacoxae; carinae extending longitudinally behind metacoxae for almost entire length of ventrite; cuticle densely covered with setae. Last visible ventrite broadly rounded.</p><p>Aedeagus with parameres straight and wide (<xref ref-type="fig" rid="F3">Fig. 6</xref>). Median lobe of aedeagus slightly constricted distally.</p></tp:treatment-sec><tp:treatment-sec sec-type="Female"><title>Female.</title><p>Similar to male, except lacks the patch of longer setae apicomedially on prosternum and the patch on each side of median groove on apical third on metasternum. Genitalia as illustrated (<xref ref-type="fig" rid="F3">Fig. 7</xref>).</p></tp:treatment-sec><tp:treatment-sec sec-type="Intraspecific variation"><title>Intraspecific variation.</title><p>As noted in the “Remarks” section, the shape of the parameres of the aedeagus vary from straight and wide to narrow and curved. This species exhibits only minor variations in length, which ranges from 4.2 to 4.5 mm, and varies from a medium brown to light brown in color.</p></tp:treatment-sec><tp:treatment-sec sec-type="Etymology"><title>Etymology.</title><p>The specific epithet, “royi” is a patronym named for Roy McDiarmid, herpetologist and biological coordinator for the survey of the flora and fauna of Cerro de la Neblina.</p></tp:treatment-sec><tp:treatment-sec sec-type="Habitat"><title>Habitat.</title><p>The type specimen was collected from a small, shallow brook about one to two meters wide and with occasional pools about one meter deep, with a substrate of sand, boulders, and bedrock. This small tributary originates on Cerro de la Neblina and feeds the Rio Baria, which drains most of the massif. The highwater marks and polished boulders along the stream bed indicate that in times of heavy rainfall, the brook becomes scoured by flash flooding. Paratypes were collected from similar small streams at high elevations.</p><p>Water quality data obtained by using colorimetric analyses of the brook at the type-locality are as follows; pH: 4, hardness: 0, oxygen: 9 ppm. The air temperature was 21°C and the water temperature was 17°C when the analyses were made.</p></tp:treatment-sec><tp:treatment-sec><!--Section generated to contain objects referenced in tp:taxon-treatment.--><fig id="F2" position="float" orientation="portrait"><label>Figures 2–4.</label><caption><p><italic><tp:taxon-name>Hypsilara royi</tp:taxon-name></italic> sp. n. <bold>2</bold> Habitus, dorsal view; Scale bar = 2 mm <bold>3</bold> Habitus, ventral view <bold>4</bold> Habitus, lateral view.</p></caption><graphic xmlns:xlink="http://www.w3.org/1999/xlink" xlink:href="ZooKeys-116-025-g002.jpg" position="float" orientation="portrait" xlink:type="simple"/></fig><fig id="F3" position="float" orientation="portrait"><label>Figure 5–7.</label><caption><p><italic><tp:taxon-name>Hypsilara royi</tp:taxon-name></italic> sp. n. <bold>5</bold> Hind wing <bold>6</bold> Male genitalia <bold>7</bold> Female genitalia.</p></caption><graphic xmlns:xlink="http://www.w3.org/1999/xlink" xlink:href="ZooKeys-116-025-g003.jpg" position="float" orientation="portrait" xlink:type="simple"/></fig><fig id="F4" position="float" orientation="portrait"><label>Figures 8–13.</label><caption><p><italic><tp:taxon-name>Hypsilara royi</tp:taxon-name></italic> sp. n. <bold>8</bold> Antenna <bold>9</bold> Maxillary palp <bold>10</bold> Pronotum, dorsal view <bold>11</bold> Elytron <bold>12</bold> Elytron, detail <bold>13</bold> Elytron, setae removed to show configuration.</p></caption><graphic xmlns:xlink="http://www.w3.org/1999/xlink" xlink:href="ZooKeys-116-025-g004.jpg" position="float" orientation="portrait" xlink:type="simple"/></fig><fig id="F5" position="float" orientation="portrait"><label>Figures 14–17.</label><caption><p><italic><tp:taxon-name>Hypsilara royi</tp:taxon-name></italic> sp. n. <bold>14</bold> Metaventrite <bold>15</bold> Tarsal claw, lateral view <bold>16</bold> Tarsal claw, ventral view <bold>17</bold> Abdomen, ventral view.</p></caption><graphic xmlns:xlink="http://www.w3.org/1999/xlink" xlink:href="ZooKeys-116-025-g005.jpg" position="float" orientation="portrait" xlink:type="simple"/></fig></tp:treatment-sec></tp:taxon-treatment>
